# Supplementary material for: Identification of Survival Risk and Immune-Related Characteristics of Kidney Renal Clear Cell Carcinoma
Source: J Immunol Res. 2022 Jul 4;2022:6149369. doi: 10.1155/2022/6149369 (PMC9273399; doi:10.1155/2022/6149369)
Supplement: Supplementary Materials — table1: the characteristics of patients for RT-qPCR. Supplementary table 2: the coexpression relationship between PIGs and DETFs. Supplementary table 3: the gene and coef used to calculate the risk score for each sample. Supplementary file1: the corrected gene expression level, survival time, and survival status of TCGA and GEO samples. [file 6149369.f1.zip]

Archive with 3 entries (3 files):
- Supplementary table1.docx
- Supplementary table2.docx
- Supplementary table3.docx
